# Supplementary material for: Participants’ Evolving Experiences, Hope, and Coping While Enrolled in a Community-Based Bereavement Support Program: A Pre–Post Mixed-Methods Pilot Study
Source: Curr Oncol. 2026 Jun 10;33(6):350. doi: 10.3390/curroncol33060350 (PMC13297984; doi:10.3390/curroncol33060350)
Supplement: Supplementary file 1 [file curroncol-33-00350-s001.zip]

Archive with 2 entries (2 files):
- Table S1. Living with Loss program's general topics.pdf
- Table S2. Semi-structured interview guide.pdf
